# Supplementary material for: Targeting Enterococcus faecalis HMG-CoA reductase with a non-statin inhibitor
Source: Commun Biol. 2023 Apr 3;6:360. doi: 10.1038/s42003-023-04639-y (PMC10070635; doi:10.1038/s42003-023-04639-y)
Supplement: Supplementary file 3 — Supplementary Data 1 [file 42003_2023_4639_MOESM3_ESM.xlsx]

## Sheet: Sheet1
[315]/μM	Inhibition%
	Trial 1	Trial 2	Trial 3
6.25	32.725	32.725	65.449
12.5	65.449	65.449	66.048
25	69.006	74.403	74.612
50	79.01	82.77	85.994
100	90.209	91.305	90.32
150	93.563	92.555	94.322
