# Supplementary material for: Targeting Enterococcus faecalis HMG-CoA reductase with a non-statin inhibitor
Source: Commun Biol. 2023 Apr 3;6:360. doi: 10.1038/s42003-023-04639-y (PMC10070635; doi:10.1038/s42003-023-04639-y)
Supplement: Supplementary file 4 — Supplementary Data 2 [file 42003_2023_4639_MOESM4_ESM.xlsx]

## Sheet: Sheet1
					1/V0 µmoles/sec							µµ
	1/S mM mevalonate	0µM_315		5µM_315		7.5µM_315		10µM_315
	0.5	0.06	0.06	0.08	0.08	0.08	0.09	0.11	0.1
	1	0.08	0.07	0.13	0.12	0.13	0.14	0.16	0.17
	1.5	0.1	0.1	0.15	0.17	0.2	0.2	0.22	0.23
	2	0.11	0.11	0.2	0.19	0.23	0.24	0.3	0.27
	2.5	0.13	0.13	0.22	0.23	0.29	0.26	0.34	0.34
	3	0.14	0.14	0.27	0.26	0.32	0.36	0.37	0.37
	4	0.15	0.14	0.32	0.36	0.48	0.4	0.59	0.63
